# Supplementary material for: UV-A Radiation: Safe Human Exposure and Antibacterial Activity
Source: Int J Mol Sci. 2023 May 5;24(9):8331. doi: 10.3390/ijms24098331 (PMC10179708; doi:10.3390/ijms24098331)
Supplement: Supplementary file 1 [file ijms-24-08331-s001.zip]

Archive with 1 entries (1 files):
- ijms-2303082-supplementary.pdf
